# Supplementary material for: SnS Nanoflakes/Graphene Hybrid: Towards Broadband Spectral Response and Fast Photoresponse
Source: Nanomaterials (Basel). 2022 Aug 13;12(16):2777. doi: 10.3390/nano12162777 (PMC9413584; doi:10.3390/nano12162777)
Supplement: Supplementary file 1 [file nanomaterials-12-02777-s001.zip]

Archive with 1 entries (1 files):
- nanomaterials-1840950-supplementary.pdf
